# Supplementary material for: Sequential stamen maturation and movement in a protandrous herb: mechanisms increasing pollination efficiency and reducing sexual interference
Source: AoB Plants. 2017 May 25;9(3):plx019. doi: 10.1093/aobpla/plx019 (PMC5499893; doi:10.1093/aobpla/plx019)
Supplement: Supplementary Data [file plx019_supp.zip]

Archive with 2 entries (2 files):
- Figure S1.docx
- aobplants-16201-s01.avi
